# Supplementary material for: Rheological Properties of Emulsions Stabilized by Cellulose Derivatives with the Addition of Ethyl Alcohol
Source: Materials (Basel). 2024 Dec 13;17(24):6090. doi: 10.3390/ma17246090 (PMC11677408; doi:10.3390/ma17246090)
Supplement: Supplementary file 1 [file materials-17-06090-s001.zip]

Archive with 1 entries (1 files):
- materials-3335737-supplementary.pdf
